# Supplementary material for: Increased Vocalization of Rats in Response to Ultrasonic Playback as a Sign of Hypervigilance Following Fear Conditioning
Source: Brain Sci. 2021 Jul 23;11(8):970. doi: 10.3390/brainsci11080970 (PMC8393681; doi:10.3390/brainsci11080970)
Supplement: Supplementary file 1 [file brainsci-11-00970-s001.zip]

Archive with 1 entries (1 files):
- brainsci-1225624-supplementary.pdf
